# Supplementary material for: Tuning the Charge Transfer in MWCNTs via the Incorporation of ZnONPs and AgNPs: The Role of Carbon Binding with ZnO/Ag Heterostructures in Reactive Species Formation
Source: Nanomaterials (Basel). 2024 Sep 18;14(18):1517. doi: 10.3390/nano14181517 (PMC11434832; doi:10.3390/nano14181517)
Supplement: Supplementary file 1 [file nanomaterials-14-01517-s001.zip]

Archive with 1 entries (1 files):
- nanomaterials-3078651-supplementary.pdf
